# Supplementary material for: Molecular characterization of circulating tumour cells identifies predictive markers for outcome in primary, triple‐negative breast cancer patients
Source: J Cell Mol Med. 2020 Jun 18;24(15):8405–16. doi: 10.1111/jcmm.15349 (PMC7412423; doi:10.1111/jcmm.15349)
Supplement: Supplementary file 2 — Tab S1 [file JCMM-24-8405-s002.xlsx]

## Sheet: CTC cDNA
			Cq values																					Δ Cq RNA Spike (sample - positive control):
cohort	patient sample	timepoint	CD45	AKT2	ALK	AR	AURKA	BRCA1	KIT	MET	EGFR	ERCC1	ERBB2	ERBB3	KRT5	mTOR	NOTCH1	PARP1	PIK3CA	SRC	GAPDH	RNA Spike sample	RNA Spike pos. Control	RNA Spike
Healthy donor (HD) controls	HD1		26.14	33.13	35	35	35	35	35	35	35	30.58	35	35	35	35	32.08	35	32.66	35	26.26
	HD2		23.57	30.27	35	35	35	27.36	35	35	35	29.71	35	35	35	35	31.47	29.43	30.71	35	23.96
	HD3		24.71	30.2	33.41	35	35	35	35	35	35	31.35	35	35	35	35	33.53	31.47	34.03	34.7	26.29
	HD4		24.83	29.86	35	35	35	35	35	35	35	29.11	35	35	35	35	31.81	31.08	32.73	35	23.56
	HD5		23.47	28.8	35	35	32.19	28.87	35	35	35	29.95	35	35	35	34.76	31.53	28.12	31.04	34.4	24.28
	HD6		24.91	29.96	35	35	35	35	35	35	35	29.39	31.51	35	34.57	35	30.67	28.45	35	33.19	24.18
	HD7		22.54	27.93	34.88	29.01	33.16	26.19	34.89	35	34.32	28.58	34.22	35	35	34.32	30.74	26.83	29.69	35	24.42
	HD8		23.03	28.47	35	35	35	28.43	35	35	35	29.92	32.55	35	35	35	30.26	27.14	31.98	34.63	24.34
	HD9		24.64	30.72	32.08	35	35	27.97	35	35	35	30.86	35	35	35	35	31.97	30.11	32.53	34.3	26.59
	HD10		23.71	28.67	35	35	35	29.25	35	35	35	29.14	31.3	35	35	35	30.21	28	31.11	33.39	24.12
	HD11		22.29	27.15	34.73	35	35	30.16	35	35	35	28.54	33.74	35	35	32.72	30.57	26.67	30.02	32.49	23.63
	HD12		23.9	29.75	35	35	34.2	32.18	35	35	35	29.36	31.82	35	35	35	31.06	28.35	31.98	33.56	24.42
	HD13		22.97	27.44	35	35	32.69	28.86	35	35	35	29.17	32.16	35	35	33.62	30.22	27.01	29.5	34.06	23.77
	HD14		28.76	31.43	35	35	35	35	35	35	35	34.16	35	35	35	35	33.17	30.79	35	33.37	27.05
	HD15		29.21	31.85	35	35	35	35	35	35	35	35	35	35	35	35	32.79	31.57	35	35	27.72
	HD16		22.9	28.51	35	35	35	28.49	35	35	35	29.06	30.28	35	35	34.17	29.89	26.95	30.38	26.53	23.78
	HD17		25.2	31.45	35	35	35	35	35	35	35	31.12	31.46	35	35	35	32.85	29.99	32.87	35	26.84
	HD18		24.31	29.98	35	35	35	30.52	35	35	35	30.98	35	35	35	35	33.13	28.83	32.55	35	25.44
	HD19		26.91	30.85	35	35	35	27.3	34.94	35	35	31.62	35	35	35	34.33	26.14	35	31.37	26.75	23.77
	HD20		27.25	34.59	35	35	35	35	35	35	35	33.37	35	35	35	35	35	30.59	35	35	27.17
	Mean Cq value of HDs		24.7625	30.0505	34.755	34.7005	34.612	31.279	34.9915	35	34.966	30.5485	33.702	35	34.9785	34.696	31.4545	29.569	32.2575	33.5685
	Standard deviation of HDs		1.9812	1.87157	0.723344	1.3394	0.865932	3.34909	0.0273909	0	0.152053	1.82829	1.67584	0	0.0961509	0.603162	1.84111	2.45994	1.82108	2.4887
	Cut off value		24.8795	28.3	34	35	33.9	28.3	35	35	35	28.8	32	35	34.9	34.1	28.7	27.3	30.6	28.4
	Specificity		1	0.9	0.9	0.95	0.95	0.9	0.95	1	1	1	0.9	1	0.95	0.95	0.9	0.9	0.95	0.95
TNBC patients before therapy	1800/1	before therapy	24.9051	30.2917	35	34.0294	35	35	35	35	35	29.0437	35	35	35	35	35	31.4506	30.4265	35	23.4835	35	35	0
	1800/2	before therapy	26.2052	31.9362	35	35	35	35	35	32.3368	35	31.3269	35	35	35	34.8399	35	33.6641	35	31.9107	23.9269	35	35	0
	976/1	before therapy	24.4295	28.9612	35	35	35	35	35	35	35	29.0259	35	35	35	35	35	30.9841	32.114	31.1937	24.5891	35	35	0
	976/2	before therapy	25.0903	29.0505	35	35	35	31.3321	35	35	35	29.8569	32.7832	35	35	33.0729	35	32.2233	30.9649	32.8856	24.8743	35	35	0
	1808/1	before therapy	22.8962	27.9447	29.9832	35	35	35	35	31.875	31.374	27.9556	29.7911	31.8785	29.5852	28.8849	30.1476	29.5376	27.0566	35	24.5317	35	35	0
	1808/2	before therapy	22.5574	27.7888	32.1417	32.1254	31.9891	32.0948	35	30.7295	31.9868	26.9679	35	35	31.6099	29.0078	31.569	29.848	27.2077	28.8704	23.9197	35	35	0
	1810/1	before therapy	22.3501	28.3218	33.1671	35	35	35	35	35	35	28.6411	32.123	35	35	33.5903	34.7661	29.6263	29.2067	31.7573	23.3073	35	35	0
	1810/2	before therapy	22.3277	27.0591	35	35	35	30.1634	35	35	35	28.3962	31.4529	35	35	31.251	34.7992	29.3608	29.051	28.5304	22.7303	35	35	0
	1811/1	before therapy	23.2026	28.4671	30.1133	32.7728	35	29.3631	35	35	35	28.4674	32.2823	35	35	31.6818	35	30.1091	28.9248	26.9761	23.9755	35	35	0
	1811/2	before therapy	23.1463	28.8665	35	35	35	29.5371	35	35	35	27.8977	31.265	35	35	32.0275	33.2861	29.9332	29.5268	27.9594	23.9469	35	35	0
	1814/1	before therapy	24.1832	31.3364	35	35	35	29.427	35	35	35	30.189	31.2068	35	35	32.5906	35	31.3826	31.9942	35	25.1367	35	35	0
	1814/2	before therapy	23.0391	29.8321	35	35	35	29.0636	35	35	35	29.3578	31.3026	35	35	32.9831	35	30.0535	32.1021	30.2225	24.2297	35	35	0
	1821/1	before therapy	24.2489	28.7202	35	35	35	35	35	28.2833	35	28.9689	30.0008	27.9125	35	33.3339	35	30.2446	29.2756	30.3586	22.953	35	35	0
	1821/2	before therapy	25.3761	29.7292	35	35	35	35	35	35	35	30.5895	30.9786	29.9997	35	34.3569	35	32.3441	32.4083	35	23.9481	35	35	0
	1822/1	before therapy	29.9436	35	35	35	35	35	35	35	35	31.7996	31.6581	35	35	35	35	35	35	30.5764	26.5305	35	35	0
	1822/2	before therapy	31.767	35	35	35	35	35	35	31.4391	35	33.4998	35	35	35	35	35	35	35	29.8687	25.3561	35	35	0
	1830/1	before therapy	22.5657	28.3958	35	35	35	29.0755	35	35	35	28.7849	30.3626	35	35	32.5331	34.3446	29.6106	29.2346	30.2383	23.218	35	35	0
	1830/2	before therapy	23.5798	27.9662	35	35	35	29.7985	35	35	35	29.6748	35	35	35	31.3239	34.2234	30.9932	30.4907	30.3745	24.3242	35	35	0
	1849/1	before therapy	27.6762	35	35	32.323	35	35	35	35	35	29.3826	35	35	35	32.3959	31.1201	35	30.0752	27.5155	23.4767	35	35	0
	1849/2	before therapy	26.0417	30.0839	35	35	35	29.512	35	35	35	28.0237	32.4395	35	35	31.9097	29.5648	35	30.0873	26.325	22.1952	35	35	0
	1778/1	before therapy	22.7713	24.9445	35	35	35	30.4514	35	35	35	27.1225	34.4942	35	35	30.3308	31.8972	26.7533	28.5398	29.1308	24.1775	35	35	0
	1778/2	before therapy	22.605	24.5862	35	35	35	31.5151	35	35	35	26.933	32.036	35	35	29.5261	30.2565	26.3093	27.8309	30.7667	23.3381	35	35	0
	1856/1	before therapy	24.2543	28.7006	26.9441	29.8365	35	31.1339	35	35	33.8721	31.4631	33.654	35	35	35	35	28.7127	32.1005	30.5798	25.0396	35	35	0
	1856/2	before therapy	24.1747	27.1943	28.5416	27.2561	34.9127	35	35	35	29.1214	30.3316	32.4384	35	27.4256	35	35	30.3913	32.908	28.7747	25.2136	35	35	0
	1854/1	before therapy	22.6117	27.2794	34.7665	35	32.2876	28.3549	35	30.215	35	28.3749	31.7883	35	33.8067	30.9723	29.214	27.3699	32.3729	26.6629	21.9235	35	35	0
	1854/2	before therapy	22.916	27.4252	30.8035	30.248	35	28.4619	35	35	31.3428	30.1836	33.4405	27.3889	35	31.8579	32.1143	28.2052	35	27.5976	22.4168	35	35	0
	1939/1	before therapy	22.0815	24.9145	24.0813	25.482	35	29.7251	34.8636	35	28.4331	28.5534	32.4366	35	25.7062	31.2516	31.3435	28.8227	28.6752	28.0735	24.5228	14.6654	14.5263	0.14
	1939/2	before therapy	22.809	35	28.4556	30.4298	35	30.0232	35	35	30.3164	29.9995	35	35	34.6965	30.9962	32.2688	30.0436	32.0135	28.5168	25.2387	14.9118	12.9568	1.95
	1948/1	before therapy	23.6952	29.116	30.3218	28.1782	35	35	35	35	30.9146	30.4377	35	35	28.4721	31.9261	34.8927	30.0719	30.2782	33.9515	26.6586	16.115	18.373	-2.26
	1948/2	before therapy	23.8787	25.5715	31.3015	28.9922	35	29.9476	35	35	30.9938	31.1095	35	35	29.545	32.6395	31.9793	30.4676	35	30.3357	26.8591	16.5682	19.357	-2.79
	1966/1	before therapy	20.9099	23.8105	28.6775	32.459	35	29.8367	35	35	35	27.1905	32.1705	28.8944	28.7961	29.8566	28.642	26.3689	30.9924	26.2158	23.1922	15.8532	14.9779	0.88
	1966/2	before therapy	20.6829	26.6089	28.7593	35	33.8118	27.1503	35	35	35	26.7961	35	35	35	28.554	30.6787	28.1254	26.2861	26.3911	23.6689	15.0578	15.0961	-0.04
	1967/1	before therapy	22.5119	29.1937	33.0849	35	35	30.2375	35	35	35	28.4865	35	35	35	32.5362	31.6547	29.3639	31.3238	27.2361	23.8094	15.6901	14.1172	1.57
	1967/2	before therapy	22.2385	24.6489	29.5091	27.3057	35	30.323	35	35	31.6465	28.8596	35	35	26.4215	31.432	32.4513	28.8257	30.2114	27.4164	23.6515	15.5528	14.716	0.84
	1970/1	before therapy	24.7386	28.4874	28.3892	34.7755	35	30.7119	35	35	35	30.8246	35	33.452	34.581	35	32.6761	29.9027	35	27.49	26.2543	15.5575	14.9274	0.63
	1970/2	before therapy	24.4561	27.0101	31.5387	28.1135	35	35	35	35	31.5289	30.1125	35	35	29.7228	33.1137	33.3165	30.2422	34.2667	28.4995	26.4005	15.4034	14.3871	1.02
	1974/1	before therapy	19.7376	23.8812	25.5013	31.8714	30.4551	22.6301	35	35	30.7382	26.3143	35	31.6689	23.6758	23.8301	28.3752	25.5429	23.8936	25.9254	21.9086	13.3654	13.3817	-0.02
	1974/2	before therapy	19.9274	26.6485	25.9031	24.163	30.8626	28.0991	35	35	30.8709	25.953	30.8859	29.0682	31.9724	24.1208	30.8271	25.9333	23.8279	25.3044	22.3088	13.9103	13.9937	-0.08
	1986/1	before therapy	20.6994	25.2128	28.4612	29.3522	33.9263	28.8221	35	35	32.5615	26.5179	32.2992	34.0805	32.2168	29.5222	29.5889	27.0381	32.2617	25.7082	22.4248	15.3211	14.2238	1.1
	1986/2	before therapy	20.6191	25.436	27.4353	28.9265	33.1859	30.0336	35	35	31.2844	27.3622	32.6896	32.0552	33.1995	29.6243	28.9277	26.8394	28.948	23.0266	22.2826	15.1535	13.8013	1.35
	1997/1	before therapy	22.1823	24.5386	33.2285	35	33.8777	35	35	35	32.3058	28.4287	35	35	35	31.4073	29.4361	27.7303	29.2905	27.9358	24.4101	15.5527	15.3816	0.17
	1997/2	before therapy	23.0225	24.7346	29.6166	28.3916	35	31.3817	35	35	29.9222	28.5249	32.0032	35	28.6123	31.6879	31.343	28.7136	29.8212	28.8267	24.8762	15.799	15.4724	0.33
	1001/1	before therapy	20.73	31.2	35	35	32.95	29.83	35	35	35	33.7	32.46	35	35	33.44	30.14	26.88	28.38	27.84	22.52
	1001/2	before therapy	21.63	32.15	34.32	35	33.3	29.67	35	35	35	34.55	32.19	35	35	34.1	31.24	26.91	28.4	27.25	22.63
	1008/1	before therapy	22.89	33.3	35	35	35	35	35	35	35	35	35	35	35	35	33.86	28.66	31.35	34.47	24.72
	1008/2	before therapy	24.48	35	35	35	35	35	35	35	35	35	31.49	35	35	35	32.53	30.61	35	28.6	24.55
	1065/1	before therapy	26.05	35	35	35	35	35	33.4	35	35	35	35	28.52	35	35	32.28	29.75	35	29.18	25.83
	1065/2	before therapy	25	35	35	31.57	35	35	35	35	35	35	35	35	35	35	35	29.86	35	28.81	26.01
	1080/1	before therapy	22.15	32.95	35	35	32.35	29.57	31.54	35	35	35	31.78	27.46	31.36	35	33.07	28.1	29.44	28.42	23.81
	1080/2	before therapy	23.01	34.39	35	35	34.84	35	35	35	35	35	35	28.8	30.09	34.69	31.79	27.76	29.47	28.02	24.34
	1082/1	before therapy	25.93	35	35	34.78	35	35	35	35	35	35	35	35	35	35	31.88	31.44	35	35	26.54
	1082/2	before therapy	26.58	35	35	35	35	35	35	35	35	35	35	35	35	35	35	34.22	32.92	28.54
	1130/1	before therapy	21.12	31.11	35	35	35	27.19	35	35	35	35	31.77	35	35	32.67	31.04	27.17	27.98	29.33	23.77
	1130/2	before therapy	22.37	32.94	35	35	35	35	35	31.44	35	35	32.11	35	35	34.42	31.54	27.05	28.8	35	24.28
	1132/1	before therapy	22.04	31.05	35	35	35	28.62	35	35	35	35	35	35	35	33.42	30.48	27.02	34.13	31.51	24.22
	1132/2	before therapy	24.8	35	35	35	33.62	35	35	35	35	35	35	35	35	35	33.19	29.77	35	29.17	25.29
	1682/1	before therapy	23.97	33.8	35	35	35	27.22	35	35	35	35	35	35	35	32.79	26.24	31	28.59	27.39	23.21
	1682/2	before therapy	24.66	35	35	35	35	35	35	35	35	35	35	29.39	35	34.46	27.53	31.11	30.38	26.81	23.35
	1717/1	before therapy	25.55	28.86	35	35	35	29.94	35	35	35	30.97	35	35	35	35	32.55	30.66	29.63	30.62	26.45
	1717/2	before therapy	25.76	31.68	35	35	34.12	35	35	35	35	32.75	35	35	35	35	33.03	30.32	31.6	35	26.2
	1741/1	before therapy	22.35	31.38	35	35	35	35	35	35	35	34.28	31.23	35	35	35	30.07	26.47	30.63	28.02	22.08
	1741/2	before therapy	21.73	32.24	35	35	35	35	35	35	35	34.06	35	35	35	33.76	30.33	25.64	29.84	27.24	21.3
	1765/1	before therapy	25.33	30.37	35	35	35	28.9	35	35	35	31.59	35	35	35	35	33.46	29.63	30.34	35	25.55
	1765/2	before therapy	25.8	30.64	35	35	35	35	35	35	35	31.95	35	30.5	35	35	35	29.33	35	29.62	25.15
	1766/1	before therapy	26.84	29.14	35	35	35	28.91	35	35	35	31.12	35	35	35	35	27.42	35	31.56	30.17	26.31
	1766/2	before therapy	25.92	28.63	35	35	35	29.03	33.6	35	35	31.85	32.13	34.56	29.28	34.03	27.25	30.39	29.93	29.24	25.25
	1768/1	before therapy	24.13	28.75	35	35	35	35	35	35	35	30.41	35	26.99	35	35	32.67	27.48	30.89	35	25.44
	1768/2	before therapy	24.22	28.24	35	35	35	29.71	35	35	35	29.56	35	35	35	35	33.05	27.93	35	28.35	25.25
	1769/1	before therapy	23.68	28.37	35	35	32.2	29.71	35	35	35	30.34	35	35	35	33.46	29.36	29.25	30.44	28.92	26
	1769/2	before therapy	23.53	26.53	35	35	35	35	35	35	35	29.2	35	29.08	35	34.76	28.26	26.66	33.02	29.61	25.15
	987/1	before therapy	23.06	34.37	35	35	35	35	35	35	35	35	35	35	35	34.72	32.85	29.47	30.65	33.66	25.2
	987/2	before therapy	24	35	26.31	35	32.61	32.15	35	35	35	35	35	33.28	33.7	35	32.18	29.21	35	26.49	24.99
	992/1	before therapy	23.32	34.84	33.97	35	32.7	35	35	35	35	35	32.61	35	35	35	32.72	29.13	31.39	30.44	24.08
	992/2	before therapy	22.98	35	35	35	35	35	35	35	35	35	35	35	35	35	32.18	29.6	30.93	27.82	24.48
	994/1	before therapy	23.87	35	35	35	35	35	35	35	35	35	35	35	35	35	34.41	31.3	30.9	29.47	25.56
	994/2	before therapy	24.96	34.88	35	35	35	28.4	35	35	35	35	35	35	35	35	31.39	30.93	34.72	28.41	25.07
	998/1	before therapy	23.36	34.02	35	35	35	35	35	35	35	35	35	35	35	35	34.49	30.01	35	28.95	24.38
	998/2	before therapy	24.15	35	35	35	35	31.47	35	35	35	35	35	35	35	35	33.59	30.29	31.99	29.3	25.82
TNBC patients after therapy	1071/1	after therapy	35	31.0644	35	35	35	35	35	35	35	35	35	35	35	35	35	35	35	35	35	35	35	0
	1071/2	after therapy	35	35	35	35	35	35	35	35	35	35	35	35	35	34.2867	35	35	35	35	28.3991	35	35	0
	1893/1	after therapy	27.7663	35	35	35	35	35	35	35	35	30.5679	35	35	35	34.7156	35	31.8915	35	31.93	27.8549	35	35	0
	1893/2	after therapy	29.4706	35	30.8571	35	35	35	35	35	35	34.0882	33.2357	35	35	35	35	35	34.058	35	28.1333	35	35	0
	1908/1	after therapy	28.6153	35	35	35	35	35	35	35	35	31.5003	35	35	35	34.6788	35	35	34.0006	35	30.5169	20.272	19.2038	1.07
	1908/2	after therapy	28.8047	35	35	35	35	30.5379	35	35	35	32.1967	35	35	35	33.0296	35	33.8638	35	35	28.6789	19.9788	19.0264	0.95
	1913/1	after therapy	28.7871	32.4221	35	35	35	35	35	35	35	31.1321	35	27.8004	35	35	35	31.4762	33.0058	32.1089	26.1551	19.1925	18.7519	0.44
	1913/2	after therapy	30.4058	35	35	35	35	35	35	35	35	32.1046	35	35	35	35	34.4176	33.4038	35	32.075	27.938	18.8684	18.7355	0.13
	1890/1	after therapy	28.8051	35	35	35	35	35	35	35	35	34.7143	33.6	35	35	34.2489	35	35	35	35	27.5435	35	35	0
	1890/2	after therapy	35	35	35	35	35	35	35	35	35	35	35	34.895	35	35	35	35	35	35	35	35	35	0
	1907/1	after therapy	30.3717	35	35	35	35	35	35	35	35	35	35	35	35	35	35	35	35	35	30.1369	19.2767	18.6171	0.66
	1907/2	after therapy	27.5469	35	35	35	35	35	35	35	35	31.592	35	35	35	35	35	35	35	35	31.2978	18.6659	19.4324	-0.77
	1901/1	after therapy	35	35	35	35	35	35	35	35	35	31.695	32.3078	30.6717	35	35	35	35	35	35	27.6395	35	35	0
	1901/2	after therapy	35	35	35	35	35	35	35	35	35	32.2085	35	35	35	35	35	35	35	35	27.7567	33.2239	35	-1.78
	1940/1	after therapy	27.4964	35	35	35	35	35	35	35	35	32.2933	35	35	35	35	35	35	35	35	26.6225	15.0412	14.5354	0.51
	1940/2	after therapy	27.0549	35	35	35	35	30.4223	34.3255	35	35	31.5794	35	35	35	35	35	35	33.6885	31.0482	25.9987	14.4948	14.6898	-0.2
	1918/1	after therapy	26.6615	31.6349	35	35	35	30.0896	35	35	35	29.9452	35	35	35	34.1979	30.3878	35	31.2953	30.9868	25.9937	19.9291	19.0098	0.92
	1918/2	after therapy	25.9339	29.1412	35	35	35	29.4612	35	35	35	31.0736	34.4122	35	35	33.5764	30.2635	35	34.8294	29.4239	24.7425	19.4309	19.4769	-0.05
	1927/1	after therapy	29.1741	35	35	35	35	35	35	35	35	35	35	35	35	34.8732	34.0932	32.5312	35	35	27.5018	19.3518	18.5799	0.77
	1927/2	after therapy	27.1777	35	35	35	33.0002	32.6177	35	35	35	35	31.9429	35	35	32.8713	35	35	31.8967	32.7532	26.6708	19.0481	18.7016	0.35
	1838/1	after therapy	30.9369	35	35	35	35	35	35	35	35	35	35	33.7759	35	35	35	35	35	32.4688	26.2151	35	35	0
	1838/2	after therapy	35	35	35	35	35	35	35	35	35	35	35	35	35	35	35	35	35	35	28.3224	35	35	0
	1929/1	after therapy	29.4532	35	35	35	33.4291	35	35	35	35	33.6149	35	35	35	35	33.2723	35	35	31.511	27.9515	19.4463	18.2373	1.21
	1929/2	after therapy	35	35	35	35	34.3376	35	35	35	35	35	35	35	35	35	35	35	35	35	29.3537	20.6679	18.6141	2.05
	1956/1	after therapy	27.0767	35	35	35	35	31.2859	35	35	35	30.6321	35	35	35	34.6558	35	32.0502	34.6004	30.6282	24.4657	15.349	14.6619	0.69
	1956/2	after therapy	26.2245	30.6697	34.4362	35	35	35	35	35	35	31.5916	34.1895	35	35	34.8091	35	35	34.5287	35	26.7284	15.7735	13.2952	2.48
	1877/1	after therapy	27.1969	35	35	35	35	32.8104	35	35	35	32.0395	32.1859	35	35	35	35	32.3984	35	35	26.334	35	35	0
	1877/2	after therapy	28.1667	35	35	35	35	35	35	35	35	29.219	31.3639	35	35	35	35	35	32.0297	35	26.3626	35	35	0
	1920/1	after therapy	25.19	30.2583	34.7111	35	34.2221	29.6353	35	32.6915	35	29.5093	35	35	35	31.6317	34.5786	32.0366	32.5573	29.1887	24.6319	20.8755	19.3784	1.5
	1920/2	after therapy	24.8772	29.5021	35	35	32.1143	29.5789	35	32.6844	35	29.5716	35	27.6104	35	30.9523	35	31.6183	31.2986	28.7664	23.6497	19.8687	19.5043	0.36
	1942/1	after therapy	29.0745	35	35	35	33.8199	35	35	35	35	35	30.3761	35	35	33.2515	35	35	32.3229	34.0551	26.0699	14.1583	14.9739	-0.82
	1942/2	after therapy	31.9696	35	34.1105	35	35	35	35	35	35	35	35	35	35	35	35	33.3586	35	31.5037	27.0719	15.3044	15.1575	0.15
	2023/1	after therapy	25.7788	35	35	35	34.8838	35	35	35	35	32.1792	32.7815	35	35	32.5782	34.3159	32.502	34.527	35	28.9004	14.9657	14.2892	0.68
	2023/2	after therapy	25.3499	35	35	35	35	35	35	35	35	29.7729	35	35	35	33.3625	35	31.5425	29.2738	30.7547	29.0389	14.6065	15.0365	-0.43
	2058/1	after therapy	26.6053	29.3335	35	35	35	35	35	35	35	30.2594	35	35	35	35	35	32.1946	34.5885	35	25.3967	14.6058	14.0421	0.56
	2058/2	after therapy	26.8246	35	35	35	35	35	35	35	35	31.2962	32.6207	35	35	35	33.4478	32.7819	32.4571	32.7833	25.6684	14.5765	14.2392	0.34
	2061/1	after therapy	29.2593	35	35	35	35	35	35	35	35	35	35	35	35	35	30.1709	35	32.3364	31.2317	26.9376	14.0217	13.7371	0.28
	2061/2	after therapy	35	30.4672	35	35	35	35	35	35	35	32.4401	35	35	35	35	35	35	35	35	28.6016	14.5466	13.9471	0.6
	2051/1	after therapy	27.0296	35	34.4815	35	35	35	35	35	35	30.1674	35	35	35	33.7291	35	35	35	34.4041	26.7271	14.1109	13.7827	0.33
	1861/1	after therapy	25.8038	28.4357	35	35	33.217	27.0639	32.5046	35	35	26.7996	35	35	35	28.7983	26.9747	32.8546	27.5956	27.1397	22.5078	35	35	0
	1861/2	after therapy	26.0313	30.6835	35	35	33.0914	27.7689	33.9708	35	35	28.0624	35	28.5158	35	29.3127	27.5441	33.0228	27.9735	28.0135	22.9995	35	35	0
	1826/1	after therapy	29.6035	35	35	35	35	35	35	35	35	35	35	35	35	35	35	35	35	35	28.7554	35	35	0
	1826/2	after therapy	31.6364	32.5318	35	35	35	35	35	35	35	32.9972	35	35	35	35	35	35	35	34.6524	29.3005	35	35	0
	1068/1	after therapy	26.9	35	35	35	35	35	35	35	35	35	35	35	35	35	34.9	32.79	35	35	29.37
	1068/2	after therapy	27.93	35	35	35	35	35	35	35	35	35	35	35	35	35	35	35	35	35	29.5
	1088/1	after therapy	27.78	35	35	35	35	35	35	35	35	35	35	35	35	35	35	32.33	35	35	27.79
	1088/2	after therapy	27.05	35	35	35	35	35	35	35	35	35	35	35	35	35	35	31.08	35	35	25.31
	1089/1	after therapy	24.15	34.49	35	35	35	28.63	35	35	35	35	35	35	35	35	35	30.39	35	27.45	23.83
	1089/2	after therapy	26.42	35	35	35	35	28.45	35	35	35	35	35	35	35	35	34.49	33.84	35	35	24.38
	1090/1	after therapy	25.16	34.59	34.41	35	35	28.21	35	35	35	35	35	35	35	35	35	29.68	35	28.69	23.8
	1090/2	after therapy	25.72	35	35	35	33.97	35	35	35	35	35	35	29.2	35	35	35	30.84	35	31.87	24.59
	1094/2	after therapy	29.53	35	35	35	34.15	35	35	35	35	35	35	35	35	35	33.62	32.58	35	35	26.21
	1094/2	after therapy	25	35	35	35	35	29.01	35	35	35	35	35	35	35	35	34.33	31.36	35	35	24.85
	1102/1	after therapy	25.53	35	35	35	35	35	35	35	35	35	32.69	35	35	35	33.33	29.67	35	35	23.65
	1102/2	after therapy	25.13	35	35	35	32.06	30.57	35	35	35	35	35	35	35	35	34.43	29.51	32.89	35	23.77
	1146/1	after therapy	26.17	35	35	35	35	35	34.57	35	35	35	35	35	35	35	35	30.91	33.48	35	26.15
	1146/2	after therapy	27.15	35	35	35	35	35	35	35	35	35	35	35	35	35	34.74	34.35	35	35	25.67
	1149/1	after therapy	26.62	35	35	35	35	35	35	35	35	35	35	35	35	35	35	31.92	35	35	27.09
	1149/2	after therapy	27.29	35	35	35	34.67	35	35	35	35	35	35	35	35	35	35	35	35	30.3	27.19
	1681/1	after therapy	23.1	33.56	35	35	32.93	35	35	35	35	35	35	35	35	35	32.77	30.12	29.98	29.31	24.51
	1681/2	after therapy	23.88	35	35	35	35	35	35	35	35	35	35	28.89	35	35	31.92	29.27	31.03	28.43	25.92
	1702/1	after therapy	26	35	35	35	35	30.28	35	35	35	35	35	35	35	34.8	35	31.51	35	29.2	23.86
	1702/2	after therapy	25.86	35	35	35	31.61	31.07	35	35	35	35	35	35	35	35	33.71	31.65	35	30.65	23.93
	1707/1	after therapy	25.56	35	35	35	35	35	35	35	35	35	35	35	35	35	35	31.45	35	35	26.44
	1707/2	after therapy	24.96	35	35	35	35	30.53	35	35	35	35	35	35	35	35	35	32.36	31.44	35	24.52
	1726/1	after therapy	24.65	35	34.73	35	35	35	35	35	35	35	35	35	35	34.88	29.86	35	31.53	28.08	25.2
	1726/2	after therapy	25.88	35	35	35	35	35	35	35	35	35	34.32	35	35	35	30.32	35	31.36	27.22	24.54
	1731/1	after therapy	27.19	35	35	35	35	29.37	35	35	35	35	35	35	35	35	28.06	32.88	29.44	26.88	24.04
	1731/2	after therapy	24.59	35	35	35	35	26.32	34.36	35	35	34.57	35	28.49	35	33.14	25.62	31.39	28.47	25.2	22.28
	1732/1	after therapy	25.65	35	35	35	35	28.7	35	35	35	35	35	35	35	35	29.29	35	33.5	30.61	26.99
	1732/2	after therapy	26.43	35	35	35	35	28.05	35	35	35	35	35	35	35	35	26.81	35	30.42	35	25.34
	1803/1	after therapy	23.5	26.44	35	35	35	35	35	35	35	29.8	35	35	35	33.32	31.14	27.59	29.95	29.73	23.93
	1803/2	after therapy	23.56	26.71	35	35	35	29.01	34.89	35	35	30.04	35	35	35	33.65	31.81	27.83	29.73	29.78	23.8
	825/1	after therapy	23.95	32.83	35	35	31.36	28.31	28.81	35	35	35	27.43	25.08	35	35	28.85	28	29.84	26.26	21.09
	825/2	after therapy	24.91	32.8	35	35	30.47	26.95	29.92	35	35	35	28.17	25.8	35	35	29.23	28.11	30.38	25.6	21.38
HR+ HER2- patients before therapy	1833/1	before therapy	26.3033	35	35	35	35	29.1748	33.9658	35	35	29.7261	35	35	28.9046	34.2414	31.3232	30.3584	31.3332	30.1465	24.5742	31.6842	35	0
	1833/2	before therapy	25.1345	32.4554	35	35	33.3506	35	35	35	35	31.9649	35	35	35	31.8783	31.5127	30.5397	30.6317	35	24.2957	35	35	0
	1899/1	before therapy	24.3679	28.1037	21.6026	31.2149	33.4028	27.7519	35	35	35	29.4367	33.7359	28.5729	28.9485	33.4225	33.1766	28.9252	26.2331	21.3827	25.1648	35	35	0
	1899/2	before therapy	25.1206	29.8058	35	35	35	35	35	35	35	31.5604	35	35	35	35	32.7078	30.3828	33.5821	34.6086	26.021	35	35	0
	1930/1	before therapy	26.2729	35	33.9009	35	35	35	35	35	35	35	35	35	35	35	35	35	30.324	34.7217	28.5463	20.0397	18.9904	1.05
	1930/2	before therapy	26.7961	35	35	35	35	35	35	35	35	32.6039	35	35	35	35	35	35	35	30.4455	28.563	19.5143	19.0048	0.51
	1931/1	before therapy	25.6026	29.2053	35	35	35	29.1926	35	35	35	31.8917	35	35	35	33.6885	34.2104	31.2557	32.0476	35	25.577	20.7012	18.821	1.88
	1931/2	before therapy	25.8618	35	35	35	35	35	35	35	35	31.1874	35	35	35	35	35	30.401	35	35	26.9045	20.5291	18.5555	1.97
	1945/1	before therapy	24.5949	29.5977	28.6305	35	34.8355	35	35	35	35	30.0657	35	33.8605	35	34.7173	32.936	31.4609	35	30.3442	25.3674	14.6234	14.3751	0.25
	1945/2	before therapy	24.9863	30.7764	29.7599	35	32.0629	35	35	35	35	30.7912	35	35	35	34.6629	35	29.4471	31.8045	29.9077	23.2587	14.8933	14.728	0.17
	1880/1	before therapy	25.1223	35	33.0042	35	35	30.7386	35	35	35	31.4334	35	35	35	33.4671	35	30.6834	35	28.7914	26.9619	35	35	0
	1880/2	before therapy	24.2828	35	24.9044	34.5864	30.3352	28.4549	35	35	35	30.8634	30.0901	31.3349	29.4017	35	31.0386	29.7485	25.6296	22.3293	25.9149	35	35	0
	1953/1	before therapy	26.5665	30.4769	32.8765	35	35	30.2044	35	35	35	34.009	35	35	35	34.3492	35	30.9045	35	34.9585	27.7155	15.6219	15.0475	0.57
	1953/2	before therapy	24.595	27.4056	34.1791	35	35	29.7504	35	35	35	31.0626	35	35	35	32.4691	33.0363	29.5355	33.7174	28.5362	25.6263	15.4629	14.9601	0.5
	1954/1	before therapy	25.9453	28.94	20.5333	29.9002	29.9525	27.2557	35	35	35	31.1731	35	28.7146	25.6312	35	32.025	30.2263	26.2095	18.6262	26.3098	15.5238	15.4107	0.11
	1954/2	before therapy	27.0523	30.1568	30.4985	35	33.0987	35	35	35	35	35	35	34.7932	35	34.8807	35	35	35	30.8251	27.6573	14.8823	15.5265	-0.64
	1965/1	before therapy	25.3226	27.9134	27.422	35	33.006	34.7267	35	35	35	30.4149	35	32.0491	34.8542	33.8219	33.9124	29.613	24.6834	25.3134	26.176	15.704	15.1516	0.55
	1965/2	before therapy	24.5683	28.5054	35	35	35	35	35	35	35	31.4466	35	35	35	32.2552	31.915	31.0878	35	29.1687	25.8063	15.3272	15.0872	0.24
	1973/1	before therapy	21.6424	28.3001	35	29.9186	35	30.0857	35	35	35	27.3607	30.609	35	35	31.2549	31.9265	27.3623	28.015	27.4162	22.3972	14.7587	14.4576	0.3
	1973/2	before therapy	21.4773	28.7395	32.0877	35	31.9575	30.0694	32.8487	35	35	29.2921	30.6379	35	35	31.0521	30.4448	28.0623	28.6377	26.806	21.9891	14.4406	14.3837	0.06
	1975/1	before therapy	20.3934	26.706	31.332	35	32.0387	27.53	35	35	35	27.0597	35	35	35	29.8333	29.4106	27.0864	27.7256	28.176	23.2205	15.493	12.72	2.77
	1975/2	before therapy	20.51	27.066	33.7782	35	32.1684	27.8042	35	35	35	27.1818	32.5528	35	35	29.6734	29.7158	27.2307	27.2749	27.892	22.4885	14.6803	14.1551	0.53
	1979/1	before therapy	24.7657	30.5345	31.6062	35	35	29.238	35	35	35	31.7426	35	35	35	35	30.2102	28.829	33.4948	31.8613	26.4282	14.2691	14.689	-0.42
	1979/2	before therapy	23.6134	35	35	35	35	35	35	35	35	29.9448	29.9647	35	35	32.5107	29.615	29.2797	31.6569	30.8572	25.2672	13.4323	14.8328	-1.4
HR+ HER2- patients after therapy	1827/1	after therapy	26.7075	35	35	35	33.3756	29.5898	35	35	35	31.6621	35	35	35	34.8847	33.5444	30.4021	35	35	27.7182	35	35	0
	1827/2	after therapy	24.9587	28.5071	35	35	33.3356	35	35	35	35	30.8427	35	35	35	35	35	29.7517	35	35	24.1718	35	35	0
	1915/1	after therapy	29.9532	35	35	35	35	35	35	35	35	35	35	35	35	33.7989	35	35	35	35	28.227	20.4797	19.4521	1.03
	1915/2	after therapy	31.3475	35	35	35	35	35	35	35	35	35	35	35	35	35	35	35	35	30.429	27.8015	20.0025	19.6305	0.37
	1978/1	after therapy	35	35	35	35	35	35	35	35	35	35	35	35	35	35	35	35	35	35	35	27.3909	13.9164	13.47
	1978/2	after therapy	28.0359	35	35	35	35	35	34.8673	35	35	35	35	35	35	35	35	35	33.2963	31.0717	28.4954	15.3087	12.6364	2.67
	2019/1	after therapy	29.3783	29.8721	28.5247	35	35	35	35	35	35	35	35	34.2952	35	35	34.3604	31.9682	35	30.8284	27.0887	14.9408	14.1358	0.81
	2019/2	after therapy	31.1913	30.5659	28.2596	35	35	35	35	35	35	33.1713	35	35	35	35	35	35	32.325	30.9207	28.2564	15.5787	14.094	1.48
	2032/1	after therapy	29.1882	29.7943	29.7832	35	35	35	35	35	35	35	35	34.6858	35	35	35	35	35	30.2201	28.0854	15.1851	15.3157	-0.13
	2032/2	after therapy	29.9464	30.9688	28.3486	35	34.7842	35	35	35	35	32.6903	35	33.8776	35	35	34.3535	32.0945	35	29.8404	28.2164	15.8789	15.6639	0.21
	2035/1	after therapy	34.4289	35	26.2526	33.7584	35	29.3117	35	35	35	35	35	31.6893	35	35	30.023	35	35	28.1909	26.9302	14.3685	14.2524	0.12
	2035/2	after therapy	27.2353	35	26.4736	35	35	35	35	35	35	29.0203	35	33.7961	35	31.6132	28.1699	35	35	26.5922	23.2101	14.4621	14.1127	0.35
	1949/1	after therapy	26.6961	35	35	35	35	35	35	35	35	35	35	35	35	35	35	35	35	35	28.2867	15.7596	18.457	-2.7
	1949/2	after therapy	28.9661	35	35	35	32.4151	35	35	35	35	35	35	35	35	35	35	35	35	35	28.718	15.7958	19.1677	-3.37
	2043/1	after therapy	27.0084	35	35	35	35	35	35	35	35	31.9644	30.6453	35	35	35	35	35	30.9343	33.9773	27.8952	14.293	14.1772	0.12
	2043/2	after therapy	29.7299	35	35	32.5366	35	29.7647	35	35	35	35	35	35	35	35	35	32.5543	35	35	27.9098	14.3374	14.1713	0.17
	2052/1	after therapy	30.6584	35	35	35	35	35	35	35	35	35	35	35	35	35	35	35	35	35	29.3216	15.5196	13.1411	2.38
	2052/2	after therapy	35	35	33.1403	35	35	35	35	35	35	35	35	34.9135	35	35	35	35	35	30.9972	29.2256	14.4789	14.0033	0.48
	2071/1	after therapy	25.151	35	35	35	35	35	35	35	35	28.9223	35	35	35	33.3116	32.7008	29.615	30.0576	28.2172	25.2458	13.5247	14.055	-0.53
	2071/2	after therapy	25.3873	35	33.7825	35	35	35	35	35	35	30.0387	35	35	35	32.5425	32.8656	30.5832	32.9811	30.4271	26.8557	13.9222	14.1002	-0.18
	2064/1	after therapy	26.773	35	35	35	35	35	35	35	35	31.5343	30.8891	35	35	34.1825	35	35	33.3039	30.8075	26.9173	14.9221	14.336	0.59
	2064/2	after therapy	29.6354	35	35	35	35	35	35	35	35	32.2163	35	35	35	35	35	33.1307	35	35	26.5747	14.7255	14.3974	0.33
	2077/1	after therapy	26.1462	30.2965	35	35	35	35	35	35	35	30.3514	35	35	35	34.25	33.5847	32.6104	35	34.8254	26.5983	13.9869	13.8563	0.13
	2071/2	after therapy	26.5205	35	34.7685	35	35	35	34.7522	35	35	35	35	35	35	33.7008	35	35	33.7611	34.1736	28.153	14.3066	14.2069	0.1
	1985/1	after therapy	26.5853	35	33.7225	35	35	35	35	35	35	31.61	35	35	34.8857	34.0016	35	31.9778	32.4172	34.4719	25.2203	13.5989	13.9592	-0.36
	1985/2	after therapy	27.7	35	34.9353	35	35	35	35	30.8119	35	35	35	35	35	34.7119	33.8364	30.9161	35	28.4049	25.5294	13.6122	14.1021	-0.49
HR- HER2+ patients before therapy	1709/1	before therapy	26.547	29.4394	32.6839	35	32.1445	35	35	35	32.0827	31.7534	31.918	35	32.1701	29.8916	31.8633	31.5039	27.8391	31.346	27.0252	35	35	0
	1709/2	before therapy	24.9078	28.8731	32.0896	32.1153	27.7784	35	35	35	35	28.9339	35	35	32.923	28.4954	35	30.0984	32.4415	35	25.0973	35	35	0
	1759/1	before therapy	26.4468	31.3411	35	35	30.6528	35	35	35	35	28.3535	30.2678	35	35	33.8601	34.8896	28.8819	31.1328	33.8538	24.4518	35	35	0
	1759/2	before therapy	25.6868	28.1607	19.2539	33.5577	28.6422	29.6813	35	30.65	35	29.855	28.1055	21.8322	27.7365	32.7925	31.6639	30.9976	28.2391	24.0817	24.2974	35	35	0
	1820/1	before therapy	27.2764	30.6641	28.0477	35	35	35	35	35	35	32.4157	35	32.4828	35	34.014	34.3381	33.6691	30.4628	29.2824	28.0005	35	35	0
	1820/2	before therapy	25.8797	29.7104	22.6836	35	30.3212	33.8638	35	35	35	33.4715	35	26.4815	33.2049	33.6282	34.0647	30.7081	32.9228	30.4412	26.2724	35	35	0
	1845/1	before therapy	28.9301	35	35	35	35	35	35	35	35	33.3002	35	35	35	35	35	33.0547	35	35	30.2308	35	35	0
	1845/2	before therapy	31.7076	35	35	35	32.8912	35	35	35	35	34.2327	35	35	35	35	35	35	35	34.4589	30.3836	35	35	0
	1855/1	before therapy	26.476	30.4215	31.8277	32.1222	29.5376	35	35	35	32.1233	29.819	35	32.256	33.6866	31.6245	35	31.1951	28.7951	31.4276	27.8173	35	35	0
	1855/2	before therapy	24.8893	28.0012	29.8134	31.6725	31.7839	35	35	35	35	31.6508	32.0864	29.6968	31.9061	27.1994	31.8231	31.9044	27.8845	28.7347	26.0292	35	35	0
	1969/1	before therapy	27.6077	32.286	24.8061	35	30.9146	27.7959	35	35	35	35	35	24.4296	24.847	35	35	34.9458	30.5101	25.4205	22.344	16.6685	15.0724	1.6
	1969/2	before therapy	28.4098	35	23.0051	33.6214	28.9257	27.5229	35	31.0883	35	35	35	26.1651	23.9251	34.1841	32.9079	35	28.228	19.6675	23.7318	16.9955	15.0406	1.95
	979/1	before therapy	24.2228	28.0671	35	35	35	35	35	35	35	29.5745	35	35	35	34.2088	33.3128	28.6452	30.4335	29.1714	23.9597	35	35	0
	979/2	before therapy	25.834	28.7318	35	35	35	34.1654	35	35	35	31.3718	31.9726	35	35	32.7368	32.034	30.6177	31.7708	32.0361	24.3587	35	35	0
	1151/1	before therapy	28.8189	29.89	33.4622	35	35	35	35	35	35	35	35	35	35	35	35	33.1734	35	35	27.2227	35	35	0
	1151/2	before therapy	26.4856	28.1933	34.6884	35	35	30.2746	35	35	35	33.2355	31.676	35	35	34.5307	35	32.0223	35	34.7113	27.0369	35	35	0
HR-HER2+ patients after therapy	1780/1	after therapy	30.3992	35	35	35	32.9237	35	35	35	35	34.2473	35	33.5658	35	35	35	35	35	35	28.3966	35	35	0
	1780/2	after therapy	29.7508	29.7619	35	35	35	35	35	35	35	33.1324	35	35	35	35	35	35	35	35	28.1129	35	35	0
	1748/1	after therapy	29.8323	30.0577	35	35	35	35	35	35	35	34.0512	35	35	35	34.1135	35	35	35	31.9906	26.8057	35	35	0
	1748/2	after therapy	27.7796	29.594	32.004	35	32.6978	31.5742	35	35	35	30.7407	35	33.5566	35	32.9089	33.5332	29.94	31.1599	33.7784	23.1681	35	35	0
	1865/1	after therapy	33.3723	35	35	35	35	30.7909	35	35	35	35	35	35	35	35	35	34.2569	35	35	32.0257	35	35	0
	1865/2	after therapy	35	35	35	35	35	35	35	35	35	35	35	35	35	35	35	35	35	35	32.8348	35	35	0
	1934/1	after therapy	31.6771	35	35	35	35	35	35	35	35	35	35	35	35	35	35	35	34.9197	35	31.3694	22.3538	22.2642	0.09
	1934/2	after therapy	32.2983	35	35	35	35	35	35	35	35	35	35	35	35	35	35	35	35	35	29.0655	22.4055	22.3516	0.05
	1825/1	after therapy	30.5365	35	27.5851	34.0354	31.3256	32.036	35	35	35	32.4831	35	26.3654	31.9054	35	34.2445	35	28.7596	25.4246	28.2718	35	35	0
	1825/2	after therapy	35	35	26.5565	35	35	35	35	35	35	34.25	35	35	35	35	33.4607	35	35	31.7008	33.6196	35	35	0
	1921/2	after therapy	29.7762	35	32.398	35	35	35	35	35	35	35	35	35	35	35	35	35	35	35	30.5954	22.147	19.6067	2.54
	1921/2	after therapy	28.1721	35	32.8476	35	35	35	35	35	35	30.7614	35	35	35	34.4765	35	35	35	30.9269	28.4227	19.9643	20.963	-1
	1955/1	after therapy	31.7523	35	27.9409	34.2894	35	35	35	35	35	35	35	33.955	35	35	34.1567	35	35	32.5533	30.7263	17.1541	16.5284	0.63
	1955/2	after therapy	33.9776	35	28.113	35	34.1258	35	35	35	35	35	35	33.6952	35	35	32.8306	34.4306	35	30.5864	31.4603	17.1925	16.2482	0.94
	2031/1	after therapy	29.6012	35	35	35	34.181	35	35	35	35	35	35	35	35	35	33.3496	35	35	32.5968	28.9009	16.288	16.6011	-0.31
	2031/2	after therapy	29.2969	35	35	35	35	31.1477	35	35	35	35	35	35	35	35	32.3239	35	35	35	28.7733	15.9887	16.4837	-0.49
